# Supplementary material for: Azacitidine Is Synergistically Lethal with XPO1 Inhibitor Selinexor in Acute Myeloid Leukemia by Targeting XPO1/eIF4E/c-MYC Signaling
Source: Int J Mol Sci. 2023 Apr 6;24(7):6816. doi: 10.3390/ijms24076816 (PMC10094826; doi:10.3390/ijms24076816)
Supplement: Supplementary file 1 [file ijms-24-06816-s001.zip]

Archive with 1 entries (1 files):
- ijms-2276446-supplementary.pdf
